# Supplementary material for: Bioinformatics-based identification and validation of mitochondria-related genes associated with neonatal sepsis
Source: PeerJ. 2025 Dec 17;13:e20441. doi: 10.7717/peerj.20441 (PMC12717851; doi:10.7717/peerj.20441)
Supplement: Supplemental Information 1 [file peerj-13-20441-s001.xls]

## Sheet: Sheet1
ITEM TO CHECK	IMPORTANCE	CHECKLIST	line number
EXPERIMENTAL DESIGN
Definition of experimental and control groups	E	Control group (samples 1-5), NESE group (samples 6-10)	Lines 157-158 of the manuscript
Number within each group	E	5 in Control group, 5 in NESE group	Lines 157-158 of the manuscript
Assay carried out by core lab or investigator's lab?	D	Not Applicable
Acknowledgement of authors' contributions	D	Not Applicable
SAMPLE
Description	E	5 pairs of frozen whole blood samples (1-5: Control group; 6-10: NESE group)	Lines 9-10 of the PCR Experiment Report
Volume/mass of sample processed	D	600ul	Line 10 of the PCR Experiment Report
Microdissection or macrodissection	E	Not Applicable
Processing procedure	E	Add 1ml TRizol, homogenize, ice incubation for 10min; add 300ul chloroform, shake for 30s, room temperature incubation for 10min; centrifuge at 12000g, 4℃ for 15min; transfer aqueous phase, add isopropanol, incubate for 10min; centrifuge at 12000g, 4℃ for 10min; wash with 75% ethanol twice; dry and dissolve in RNase-free water	Lines 9-15 of the PCR Experiment Report
If frozen - how and how quickly?	E	Not Applicable
If fixed - with what, how quickly?	E	Not Applicable
Sample storage conditions and duration (especially for FFPE samples)	E	RNA stored at -80℃ after extraction; storage conditions and duration of original samples not specified	Lines 30-33 of the PCR Experiment Report
NUCLEIC ACID EXTRACTION
Procedure and/or instrumentation	E	TRizol method; instruments: H1 16KR refrigerated centrifuge, SC-3610 low-speed centrifuge, homogenizer (Saiweier)	Lines 3-4 of the PCR Experiment Report
Name of kit and details of any modifications	E	TRizol (Ambion), no modifications	Lines 2-3 of the PCR Experiment Report
Source of additional reagents used	D	Chloroform (Chengdu Guda), isopropanol (Chengdu Kelong), absolute ethanol (Chengdu Kelong)	Lines 2-3 of the PCR Experiment Report
Details of DNase or RNAse treatment	E	RNase-free water (Saiweier); DNase treatment not specified	Lines 2-3 of the PCR Experiment Report
Contamination assessment (DNA or RNA)	E	Assessed by NanoPhotometer N50 (A260/A280, A260/A230)	Lines 34-38 of the PCR Experiment Report
Nucleic acid quantification	E	Quantified by NanoPhotometer N50	Lines 34-38 of the PCR Experiment Report
Instrument and method	E	NanoPhotometer N50 (spectrophotometry)	Lines 34-38 of the PCR Experiment Report
Purity (A260/A280)	D	Values listed in RNA detection results (Table 3.1.1)	Lines 37-38 of the PCR Experiment Report
Yield	D	Values listed in RNA detection results (Table 3.1.1)	Lines 37-38 of the PCR Experiment Report
RNA integrity method/instrument	E	Not Applicable
RIN/RQI or Cq of 3' and 5' transcripts	E	Not Applicable
Electrophoresis traces	D	Not Applicable
Inhibition testing (Cq dilutions, spike or other)	E	Not Applicable
REVERSE TRANSCRIPTION
Complete reaction conditions	E	5x Reaction Buffer 4μl, Primer 1μl, SweScript RT I Enzyme Mix 1μl, Total RNA 0.1ng-5μg, RNase-free water to 20μl	Lines 40-45 of the PCR Experiment Report
Amount of RNA and reaction volume	E	RNA amount: 0.1ng-5μg; reaction volume: 20μl	Lines 40-45 of the PCR Experiment Report
Priming oligonucleotide (if using GSP) and concentration	E	Primers (Qingke Biotech), concentration not specified	Lines 62-63 of the PCR Experiment Report
Reverse transcriptase and concentration	E	SweScript RT I Enzyme Mix (Saiweier)	Lines 50-51 of the PCR Experiment Report
Temperature and time	E	25℃ for 5min; 50℃ for 15min; 85℃ for 5s; 4℃ hold	Lines 60-61 of the PCR Experiment Report
Manufacturer of reagents and catalogue numbers	D	SweScript First Strand cDNA synthesis kit (Saiweier), catalog number not specified	Lines 40-41 of the PCR Experiment Report
Cqs with and without RT	D*	Not Applicable
Storage conditions of cDNA	D	Not Applicable
qPCR TARGET INFORMATION
If multiplex, efficiency and LOD of each assay.	E	Not Applicable
Sequence accession number	E	Not Applicable
Location of amplicon	D	Not Applicable
Amplicon length	E	Not Applicable
In silico specificity screen (BLAST, etc)	E	Not Applicable
Pseudogenes, retropseudogenes or other homologs?	D	Not Applicable
Sequence alignment	D	Not Applicable
Secondary structure analysis of amplicon	D	Not Applicable
Location of each primer by exon or intron (if applicable)	E	Not Applicable
What splice variants are targeted?	E	Not Applicable
qPCR OLIGONUCLEOTIDES
Primer sequences	E	Sequences listed in qPCR primers table (Section 3.3)	Lines 62-63 of the PCR Experiment Report
RTPrimerDB Identification Number	D	Not Applicable
Probe sequences	D**	Not Applicable
Location and identity of any modifications	E	Not Applicable
Manufacturer of oligonucleotides	D	Qingke Biotech
Purification method	D	Not Applicable
qPCR PROTOCOL
Complete reaction conditions	E	cDNA 3μl, 2xUniversal Blue SYBR Green qPCR Master Mix 5μl, Forward primer (10μM) 1μl, Reverse primer (10μM) 1μl	Lines 50-51 of the PCR Experiment Report
Reaction volume and amount of cDNA/DNA	E	Reaction volume: 10μl (cDNA 3μl)	Lines 50-51 of the PCR Experiment Report
Primer, (probe), Mg++ and dNTP concentrations	E	Primer concentration: 10μM; Mg++ and dNTP concentrations not specified	Lines 50-51 of the PCR Experiment Report
Polymerase identity and concentration	E	Polymerase in 2xUniversal Blue SYBR Green qPCR Master Mix, not specified	Lines 50-51 of the PCR Experiment Report
Buffer/kit identity and manufacturer	E	2xUniversal Blue SYBR Green qPCR Master Mix, manufacturer not specified	Lines 50-51 of the PCR Experiment Report
Exact chemical constitution of the buffer	D	Not Applicable
Additives (SYBR Green I, DMSO, etc.)	E	SYBR Green I (from Master Mix)	Lines 50-51 of the PCR Experiment Report
Manufacturer of plates/tubes and catalog number	D	96-well qPCR plate (Saiweier), catalog number not specified	Lines 3-4 of the PCR Experiment Report
Complete thermocycling parameters	E	Pre-denaturation: 95℃ 1min; Denaturation: 95℃ 20s; Annealing: 55℃ 20s; Extension: 72℃ 30s (40 cycles)	Lines 60-61 of the PCR Experiment Report
Reaction setup (manual/robotic)	D	Not Applicable
Manufacturer of qPCR instrument	E	CFX Connect Real-Time PCR System (BIO-RAD)	Lines 3-4 of the PCR Experiment Report
qPCR VALIDATION
Evidence of optimisation (from gradients)	D	Not Applicable
Specificity (gel, sequence, melt, or digest)	E	Assessed by melting curve analysis (single peak indicates good specificity)	Lines 65-68 of the PCR Experiment Report
For SYBR Green I, Cq of the NTC	E	Not Applicable
Standard curves with slope and y-intercept	E	Not Applicable
PCR efficiency calculated from slope	E	Not Applicable
Confidence interval for PCR efficiency or standard error	D	Not Applicable
r2 of standard curve	E	Not Applicable
Linear dynamic range	E	Not Applicable
Cq variation at lower limit	E	Not Applicable
Confidence intervals throughout range	D	Not Applicable
Evidence for limit of detection	E	Not Applicable
If multiplex, efficiency and LOD of each assay.	E	Not Applicable
DATA ANALYSIS
qPCR analysis program (source, version)	E	GraphPad Prism 10	Lines 65-74 of the PCR Experiment Report
Cq method determination	E	2–△△Ct method	Lines 65-74 of the PCR Experiment Report
Outlier identification and disposition	E	Not Applicable
Results of NTCs	E	Not Applicable
Justification of number and choice of reference genes	E	GAPDH used as reference gene	Lines 65-74 of the PCR Experiment Report
Description of normalisation method	E	Normalization using GAPDH	Lines 65-74 of the PCR Experiment Report
Number and concordance of biological replicates	D	5 biological replicates per group	Lines 65-74 of the PCR Experiment Report
Number and stage (RT or qPCR) of technical replicates	E	Not Applicable
Repeatability (intra-assay variation)	E	Not Applicable
Reproducibility (inter-assay variation, %CV)	D	Not Applicable
Power analysis	D
Statistical methods for result significance	E	P-value calculated using GraphPad Prism 5	Lines 65-74 of the PCR Experiment Report
Software (source, version)	E	GraphPad Prism 10	Lines 65-74 of the PCR Experiment Report
Cq or raw data submission using RDML	D	Not Applicable
Table 1. MIQE checklist for authors, reviewers and editors. All essential information (E) must be submitted with the manuscript. Desirable
information (D) should be submitted if available. If using primers obtained from RTPrimerDB, information on qPCR target, oligonucleotides,
protocols and validation is available from that source.
*: Assessing the absence of DNA using a no RT assay is essential when first extracting RNA. Once the sample has been validated as
RDNA-free, inclusion of a no-RT control is desirable, but no longer essential.
**: Disclosure of the probe sequence is highly desirable and strongly encouraged. However, since not all commercial pre-designed assay
vendors provide this information, it cannot be an essential requirement. Use of such assays is advised against.
