# Supplementary material for: Bioinformatics-based identification and validation of mitochondria-related genes associated with neonatal sepsis
Source: PeerJ. 2025 Dec 17;13:e20441. doi: 10.7717/peerj.20441 (PMC12717851; doi:10.7717/peerj.20441)
Supplement: Supplemental Information 6 [file peerj-13-20441-s006.xls]

## Sheet: Data from amplification and mel
Plate 1
	1	2	3	4	5	6	7	8	9	10	11	12
A	19.5995	19.381	19.611	22.0845	22.2416	22.1381	20.272	20.3471	20.2387	21.1383	21.4836	21.4263
B	22.5227	22.5489	22.5688	25.1613	25.1741	25.2983	23.2195	23.1747	23.2908	24.0631	24.967	24.6119
C	21.7932	21.8985	21.7174	23.9943	24.0353	24.0111	22.5866	22.5695	22.5776	23.1006	23.1449	23.1229
D	24.1058	24.2863	24.5721	27.185	27.0964	26.9415	22.8406	22.8444	23.1023	25.3754	25.345	25.1807
E	21.4466	21.643	21.5885	24.0597	24.1051	24.0284	22.465	22.5625	22.6335	23.101	23.1974	23.1409
F	32.1272	31.0573	31.1745	33.2069	32.3462	33.6826	33.0784	33.2081	32.5823	33.1685	32.0097	33.0105
G	19.1103	19.3499	19.2222	21.6289	21.8242	21.6731	18.2026	18.0156	18.3038	20.2127	20.4129	20.7043
H
Plate 2
	1	2	3	4	5	6	7	8	9	10	11	12
A	21.2254	21.205	21.2943	20.7181	20.7659	20.897	19.9929	20.332	20.2103	20.1893	20.2681	20.5109
B	24.864	25.1411	25.0158	23.2668	23.445	23.5369	22.2974	22.3145	22.4601	22.1446	22.0945	22.1199
C	23.5268	23.2378	23.1851	22.0975	22.6753	22.8948	20.995	20.8746	20.5394	20.7506	21.0215	21.0377
D	26.6392	25.4946	25.1795	24.6292	24.9094	24.3916	23.2105	23.0043	23.0454	21.7415	22.0566	21.9659
E	23.1733	23.0767	22.9822	21.7078	22.0311	22.4552	21.422	21.626	21.4744	20.7085	20.7892	20.9629
F	34.2337	34.2838	33.9973	32.1613	31.5025	31.9798	34.0575	35.9693	34.3534	34.4835	34.2806	34.6527
G	21.2917	21.2622	21.2145	20.2834	20.557	20.3884	19.1033	18.8565	19.3889	18.45	18.4563	18.658
H
Plate 3
	1	2	3	4	5	6	7	8	9	10	11	12
A	21.2425	21.148	21.0864	20.8462	20.7431	20.4541
B	24.3344	24.752	24.242	23.0832	23.3217	23.2903
C	23.0025	22.6973	22.8538	22.6087	22.3306	22.2317
D	27.0481	26.2106	26.1586	25.8387	25.3795	25.3094
E	22.5185	22.6922	22.237	22.0281	22.165	22.1611
F	32.9446	32.7334	32.732	31.3555	31.7673	32.1608
G	21.3295	21.3092	21.1174	20.604	20.6171	20.6143
H
						MTHFD2
						PDSS1
						TSPO
						ALDH5A1
						ALAS1
						ACSL
						GAPDH

## Sheet: data handling
Sample	MTHFD2			PDSS1			TSPO			ALDH5A1			ALAS1			ACSL1				H-GAPDH				average value of the reference gene
Control1	19.5995	19.381	19.611	22.5227	22.5489	22.5688	21.7932	21.8985	21.7174	24.1058	24.2863	24.5721	21.4466	21.643	21.5885	32.1272	31.0573	31.1745		19.1103	19.3499	19.2222		19.2275
Control2	22.0845	22.2416	22.1381	25.1613	25.1741	25.2983	23.9943	24.0353	24.0111	27.185	27.0964	26.9415	24.0597	24.1051	24.0284	33.2069	32.3462	33.6826		21.6289	21.8242	21.6731		21.7088
Control3	20.272	20.3471	20.2387	23.2195	23.1747	23.2908	22.5866	22.5695	22.5776	22.8406	22.8444	23.1023	22.465	22.5625	22.6335	33.0784	33.2081	32.5823		18.2026	18.0156	18.3038		18.174
Control4	21.1383	21.4836	21.4263	24.0631	24.967	24.6119	23.1006	23.1449	23.1229	25.3754	25.345	25.1807	23.101	23.1974	23.1409	33.1685	32.0097	33.0105		20.2127	20.4129	20.7043		20.4433
Control5	21.2254	21.205	21.2943	24.864	25.1411	25.0158	23.5268	23.2378	23.1851	26.6392	25.4946	25.1795	23.1733	23.0767	22.9822	34.2337	34.2838	33.9973		21.2917	21.2622	21.2145		21.2561
NESE1	20.7181	20.7659	20.897	23.2668	23.445	23.5369	22.0975	22.6753	22.8948	24.6292	24.9094	24.3916	21.7078	22.0311	22.4552	32.1613	31.5025	31.9798		20.2834	20.557	20.3884		20.4096
NESE2	19.9929	20.332	20.2103	22.2974	22.3145	22.4601	20.995	20.8746	20.5394	23.2105	23.0043	23.0454	21.422	20.626	21.4744	34.0575	35.9693	34.3534		19.1033	18.8565	19.3889		19.1162
NESE3	20.1893	20.2681	20.5109	22.1446	22.0945	22.1199	20.7506	21.0215	21.0377	21.7415	22.0566	21.9659	20.7085	20.7892	20.9629	34.4835	34.2806	34.6527		18.45	18.4563	18.658		18.5214
NESE4	21.2425	21.148	21.0864	24.3344	24.752	24.242	23.0025	22.6973	22.8538	27.0481	26.2106	26.1586	22.5185	22.6922	22.237	32.9446	32.7334	32.732		21.3295	21.3092	21.1174		21.252
NESE5	20.8462	20.7431	20.4541	23.0832	23.3217	23.2903	22.6087	22.3306	22.2317	25.8387	25.3795	25.3094	22.0281	22.165	22.1611	31.3555	31.7673	32.1608		20.604	20.6171	20.6143		20.6118
	∆CT=CT of target gene - average CT of reference gene
Control1	0.37198	0.153552	0.383503	3.2952	3.32144	3.34127	2.5657	2.67098	2.48993	4.87836	5.05877	5.34458	2.21911	2.4155	2.36103	12.8998	11.8298	11.947
Control2	0.375727	0.532887	0.42936	3.45256	3.46535	3.58955	2.28552	2.32657	2.30234	5.4762	5.3876	5.23272	2.35092	2.39633	2.31966	11.4982	10.6374	11.9738
Control3	2.09799	2.17311	2.06472	5.04555	5.00074	5.11678	4.41258	4.39555	4.40359	4.66662	4.67036	4.92827	4.29104	4.38848	4.45952	14.9044	15.0341	14.4083
Control4	0.695063	1.04032	0.983047	3.61983	4.52377	4.16865	2.65728	2.70159	2.67962	4.93211	4.90176	4.73745	2.6577	2.75415	2.69762	12.7252	11.5665	12.5672
Control5	-0.0307067	-0.0510845	0.0381894	3.60786	3.88502	3.75966	2.27072	1.98172	1.929	5.38313	4.23853	3.92343	1.91718	1.82055	1.72614	12.9775	13.0277	12.7412
NESE1	0.30845	0.356321	0.487379	2.85715	3.0354	3.1273	1.68792	2.26569	2.48515	4.2196	4.49979	3.98195	1.29821	1.62152	2.04556	11.7517	11.0928	11.5702
NESE2	0.876618	1.21572	1.09405	3.18113	3.19829	3.34388	1.87876	1.75833	1.42317	4.09427	3.88808	3.92913	2.30578	1.50971	2.35819	14.9413	16.853	15.2372
NESE3	1.66794	1.74668	1.98951	3.62317	3.57313	3.59849	2.22918	2.5001	2.51624	3.22004	3.53521	3.44451	2.18704	2.2678	2.44149	15.9621	15.7592	16.1313
NESE4	-0.00950495	-0.10403	-0.165627	3.08235	3.49991	2.98996	1.75043	1.44523	1.60177	5.79603	4.95853	4.90658	1.26643	1.44013	0.984933	11.6925	11.4813	11.4799
NESE5	0.234321	0.131274	-0.157743	2.47132	2.70985	2.67848	1.99687	1.71876	1.61991	5.22683	4.7677	4.69757	1.41629	1.55312	1.5493	10.7437	11.1554	11.549
	Average ∆CT value of the control group
Control1	0.75051	0.75051	0.75051	3.94622	3.94622	3.94622	2.80485	2.80485	2.80485	4.91733	4.91733	4.91733	2.71833	2.71833	2.71833	12.7159	12.7159	12.7159
Control2	0.75051	0.75051	0.75051	3.94622	3.94622	3.94622	2.80485	2.80485	2.80485	4.91733	4.91733	4.91733	2.71833	2.71833	2.71833	12.7159	12.7159	12.7159
Control3	0.75051	0.75051	0.75051	3.94622	3.94622	3.94622	2.80485	2.80485	2.80485	4.91733	4.91733	4.91733	2.71833	2.71833	2.71833	12.7159	12.7159	12.7159
Control4	0.75051	0.75051	0.75051	3.94622	3.94622	3.94622	2.80485	2.80485	2.80485	4.91733	4.91733	4.91733	2.71833	2.71833	2.71833	12.7159	12.7159	12.7159
Control5	0.75051	0.75051	0.75051	3.94622	3.94622	3.94622	2.80485	2.80485	2.80485	4.91733	4.91733	4.91733	2.71833	2.71833	2.71833	12.7159	12.7159	12.7159
Control6	0.75051	0.75051	0.75051	3.94622	3.94622	3.94622	2.80485	2.80485	2.80485	4.91733	4.91733	4.91733	2.71833	2.71833	2.71833	12.7159	12.7159	12.7159
Control7	0.75051	0.75051	0.75051	3.94622	3.94622	3.94622	2.80485	2.80485	2.80485	4.91733	4.91733	4.91733	2.71833	2.71833	2.71833	12.7159	12.7159	12.7159
Control8	0.75051	0.75051	0.75051	3.94622	3.94622	3.94622	2.80485	2.80485	2.80485	4.91733	4.91733	4.91733	2.71833	2.71833	2.71833	12.7159	12.7159	12.7159
Control9	0.75051	0.75051	0.75051	3.94622	3.94622	3.94622	2.80485	2.80485	2.80485	4.91733	4.91733	4.91733	2.71833	2.71833	2.71833	12.7159	12.7159	12.7159
Control10	0.75051	0.75051	0.75051	3.94622	3.94622	3.94622	2.80485	2.80485	2.80485	4.91733	4.91733	4.91733	2.71833	2.71833	2.71833	12.7159	12.7159	12.7159
	∆∆CT = the ∆CT value of the experimental group minus the average ∆CT value of the control group
Control1	-0.37853	-0.596958	-0.367007	-0.651019	-0.624774	-0.604945	-0.239142	-0.133869	-0.314915	-0.0389655	0.141445	0.427256	-0.499221	-0.302828	-0.357298	0.183878	-0.886077	-0.76889
Control2	-0.374783	-0.217623	-0.321151	-0.493654	-0.480869	-0.356662	-0.519326	-0.478276	-0.502502	0.558869	0.470277	0.315396	-0.367408	-0.321998	-0.398668	-1.21769	-2.07846	-0.742042
Control3	1.34748	1.4226	1.31421	1.09934	1.05453	1.17057	1.60774	1.59071	1.59874	-0.25071	-0.246962	0.0109453	1.57271	1.67015	1.74119	2.18852	2.31826	1.69245
Control4	-0.0554477	0.289805	0.232536	-0.326385	0.577554	0.222429	-0.147563	-0.103255	-0.125228	0.014784	-0.0155672	-0.179879	-0.0606265	0.0358207	-0.0207038	0.0093538	-1.14942	-0.148659
Control5	-0.781217	-0.801595	-0.712321	-0.33836	-0.0611957	-0.186551	-0.53413	-0.823129	-0.87585	0.465805	-0.678796	-0.993899	-0.80115	-0.897779	-0.99219	0.261668	0.311812	0.0252885
NESE1	-0.442061	-0.394189	-0.263132	-1.08907	-0.910816	-0.818915	-1.11693	-0.539155	-0.319697	-0.697726	-0.417533	-0.93538	-1.42012	-1.09681	-0.672767	-0.96416	-1.62304	-1.14571
NESE2	0.126108	0.465213	0.343538	-0.765089	-0.747928	-0.602341	-0.92609	-1.04652	-1.38167	-0.823055	-1.02924	-0.988198	-0.412548	-1.20862	-0.360137	2.22542	4.13716	2.52133
NESE3	0.917425	0.996173	1.239	-0.323045	-0.373084	-0.347727	-0.575661	-0.304742	-0.288602	-1.69728	-1.38212	-1.47281	-0.531288	-0.450528	-0.276835	3.24619	3.0433	3.41538
NESE4	-0.760015	-0.85454	-0.916137	-0.863865	-0.446303	-0.956254	-1.05441	-1.35962	-1.20307	0.878701	0.0412004	-0.0107504	-1.4519	-1.2782	-1.73339	-1.02333	-1.23457	-1.23596
NESE5	-0.51619	-0.619237	-0.908254	-1.4749	-1.23637	-1.26774	-0.807975	-1.08608	-1.18494	0.309501	-0.149631	-0.21976	-1.30204	-1.1652	-1.16902	-1.97218	-1.56046	-1.16693
	2^-∆∆CT
Control1	1.30002	1.51252	1.28967	1.57028	1.54197	1.52092	1.18029	1.09723	1.24394	1.02738	0.906611	0.743675	1.41345	1.23356	1.28102	0.880333	1.84814	1.70396
Control2	1.29664	1.16282	1.24933	1.40801	1.39558	1.28046	1.43329	1.39308	1.41667	0.678834	0.721826	0.80363	1.29003	1.25006	1.31829	2.32574	4.22355	1.67254
Control3	0.392977	0.37304	0.402144	0.466731	0.481455	0.444247	0.328112	0.332009	0.330165	1.18979	1.18671	0.992442	0.336176	0.31422	0.299123	0.219376	0.20051	0.3094
Control4	1.03918	0.818013	0.851137	1.25387	0.670099	0.857121	1.1077	1.07419	1.09068	0.989805	1.01085	1.13279	1.04292	0.975477	1.01445	0.993537	2.21824	1.10854
Control5	1.71858	1.74303	1.63844	1.26432	1.04333	1.13804	1.44807	1.76924	1.83509	0.724067	1.6008	1.99156	1.74249	1.8632	1.9892	0.834123	0.805629	0.982624
NESE1	1.35854	1.3142	1.20008	2.12736	1.88011	1.76408	2.16884	1.45312	1.24807	1.62195	1.33564	1.91239	2.67608	2.13881	1.59413	1.95093	3.08024	2.21255
NESE2	0.9163	0.724364	0.788106	1.69947	1.67938	1.51818	1.90012	2.06554	2.6057	1.76915	2.04095	1.98371	1.33103	2.31116	1.28355	0.213837	0.0568317	0.174183
NESE3	0.529453	0.501328	0.423667	1.25097	1.29512	1.27255	1.49036	1.2352	1.22146	3.2429	2.60651	2.77562	1.44522	1.36654	1.21153	0.10539	0.121304	0.093728
NESE4	1.69351	1.80818	1.88706	1.81991	1.36254	1.94027	2.07687	2.56617	2.3023	0.543857	0.971846	1.00748	2.73567	2.42536	3.32509	2.03261	2.35312	2.35539
NESE5	1.43017	1.53606	1.87677	2.77964	2.35605	2.40784	1.75075	2.12297	2.27353	0.806921	1.10929	1.16454	2.46577	2.24265	2.24859	3.92362	2.94949	2.24533
	2^-∆∆CT Avg
	MTHFD2			PDSS1			TSPO			ALDH5A1			ALAS1			ACSL1
	Control	NESE		Control	NESE		Control	NESE		Control	NESE		Control	NESE		Control	NESE
1	1.2218	1.15348		1.41805	1.76647		1.03089	1.42567		0.852717	1.55087		1.13111	1.84553		1.09032	1.78186
2	1.10463	0.723385		1.24998	1.49881		1.24212	1.92373		0.701969	1.84507		1.11105	1.4184		2.02247	0.109428
3	0.347925	0.433193		0.426174	1.16875		0.289901	1.15547		1.07286	2.74669		0.273421	1.15854		0.179395	0.0788198
4	0.806649	1.60498		0.851192	1.56788		0.958027	2.03321		0.997863	0.803522		0.873332	2.44364		1.06274	1.65823
5	1.519	1.44244		1.0546	2.3088		1.47906	1.79957		1.37459	0.981082		1.61109	2.00332		0.645071	2.24302
Avg	1	1.0715		1	1.66214		1	1.66753		1	1.58545		1	1.77389		1	1.17427
SD	0.444996	0.489271		0.384596	0.42073		0.445836	0.366572		0.253055	0.773588		0.486547	0.502835		0.681341	1.00989
	±	±		±	±		±	±		±	±		±	±		±	±
	1±0.4450	1.0715±0.4893		1±0.3846	1.6621±0.4207		1±0.4458	1.6675±0.3666		1±0.2531	1.5854±0.7736		1±0.4865	1.7739±0.5028		1±0.6813	1.1743±1.0099
		Control	NESE	p值
	MTHFD2	1±0.4450	1.0715±0.4893	0.8151
	PDSS1	1±0.3846	1.6621±0.4207	0.0317
	TSPO	1±0.4458	1.6675±0.3666	0.0323
	ALDH5A1	1±0.2531	1.5854±0.7736	0.1464
	ALAS1	1±0.4865	1.7739±0.5028	0.0385
	ACSL1	1±0.6813	1.1743±1.0099	0.7573
